# Supplementary material for: Control of artificial membrane fusion in physiological ionic solutions beyond the limits of electroformation
Source: Nat Commun. 2024 May 28;15:4524. doi: 10.1038/s41467-024-48875-0 (PMC11133453; doi:10.1038/s41467-024-48875-0)
Supplement: Supplementary file 7 — Source Data [file 41467_2024_48875_MOESM7_ESM.xlsx]

## Sheet: Figure 2d
Figure 2d
		Curvature (μm)
	Hydraulic pressure (kPa)	10Hz	Err (STDEV)	100Hz	Err (STDEV)	1kHz	Err (STDEV)	10kHz	Err (STDEV)
	0.59	6.30588	0.6999	4.71529	1.40485	1.6	0.36695	1.85882	0.53114
	0.82	7.00392	0.29526	6.06118	0.35746	4.29	0.69093	4.87529	0.27959
	1.17	9.22353	0.21307	9.12157	0.43885	7.975	1.31522	7.92605	0.30722
	1.76	11.4555	0.83691	11.3177	1.2595	10.68	0.51619

## Sheet: Figure 2e
Figure 2e
		Structure size (μm)
	Hydraulic pressure (kPa)	10 Hz	Err (STDEV)	100 Hz	Err (STDEV)	1 kHz	Err (STDEV)	10 kHz	Err (STDEV)
	0	27.1523	2.29837	23.3359	2.51052	19.7296	2.20191	18.7296	1.83565
	0.586	23.5963	2.18636	20.5245	1.67533	15.5157	1.72285	13.9138	3.06788
	0.8204	21.0561	1.91129	17.8078	1.40084	14.5639	1.7758	11.0355	2.24557
	1.172	19.749	2.93065	16.3862	1.65153	12.9624	2.05004	10.4125	1.1131
	1.2892	18.2965	2.3017	15.0992	1.92093	11.8273	1.70846	9.61343	1.72382
	1.4064	17.5434	2.51659	14.0165	2.20792	9.974	2.98912	8.20294	1.12017
	1.5236	16.2464	2.02591	13.2333	2.66518	9.17357	2.70991	7.06494	1.62664
	1.758	15.4388	3.28492	11.3992	1.97503	8.57214	2.58324

## Sheet: Figure 2f
Figure 2f
		Normalized size distribution
	Structure size (μm)	0.59kPa	0.82kPa	1.17kPa	1.29kPa	1.40kPa	1.52kPa	1.76kPa
	16.75~19.25	0.21429	0.02273	0	0	0	0	0
	14.25~16.75	0.71429	0.63636	0.2381	0.16667	0	0.07143	0.03571
	11.75~14.25	0.03571	0.31818	0.57143	0.23333	0.16667	0.17857	0
	9.25~11.75	0.03571	0.02273	0.14286	0.56667	0.5	0.10714	0.32143
	6.75~9.25	0	0	0.04762	0	0.16667	0.39286	0.39286
	4.25~6.75	0	0	0	0.03333	0.16667	0.25	0.25

## Sheet: Figure 3b
Figure 3b
		Hydraulic pressure (kPa)
	Frequency (Hz)	Multivesicular and multilayer structures	Unilamellar structure but leaky	Unilamellar structure and tightly sealed	None
	5	0.59
	5	0.82
	5	1.17
	5	1.29
	5	1.41
	5	1.76
	10		0.59
	10			0.82
	10			1.17
	10			1.29
	10			1.41
	10			1.76
	100		0.59
	100			0.82
	100			1.17
	100			1.29
	100			1.41
	100			1.76
	1000			0.59
	1000			0.82
	1000			1.17
	1000			1.29
	1000			1.41
	1000			1.76
	10000			0.59
	10000			0.82
	10000			1.17
	10000			1.29
	10000			1.41
	10000				1.76

## Sheet: Figure 3c
Figure 3c
		Hydraulic pressure (kPa)
	Frequency (Hz)	Multivesicular and multilayer structures	Unilamellar structure but leaky	Unilamellar structure and tightly sealed	None
	10	0.59
	10	0.82
	10	1.29
	10	1.52
	10	1.76
	500	0.59
	500	0.82
	500		1.29
	500			1.52
	500				1.76
	1000	0.59
	1000	0.82
	1000		1.29
	1000			1.52
	1000				1.76
	10000	0.59
	10000	0.82
	10000			1.29
	10000			1.52
	10000				1.76

## Sheet: Figure 4c
Figure 4c
		Normalized Intensity (a.u.)
	Time (sec)	Melittin 0μM	Err (STDEV)	Time (sec)	Melittin 3μM	Err (STDEV)	Time (sec)	Melittin 10μM	Err (STDEV)
	0	0.0624	0.01727	0	0.06421	0.01701	0	0.05256	0.01691
	10.014	0.0631	0.01817	10.014	0.06097	0.01888	10.014	0.05237	0.01823
	20.01	0.06276	0.01722	20.01	0.06303	0.01791	20.01	0.05132	0.01811
	30.012	0.0655	0.01955	30.012	0.06386	0.01489	30.012	0.05713	0.01489
	40.008	0.06215	0.01756	40.008	0.06577	0.01666	40.008	0.05259	0.01806
	50.01	0.06283	0.01617	50.01	0.06836	0.01868	50.01	0.05659	0.01766
	60.006	0.06292	0.01555	60.006	0.06863	0.01558	60.006	0.05729	0.01617
	70.008	0.0672	0.01758	70.008	0.06282	0.01665	70.008	0.05545	0.0173
	80.004	0.06359	0.01976	80.004	0.0627	0.01829	80.004	0.06437	0.0187
	90.006	0.06512	0.01922	90.006	0.06306	0.0161	90.006	0.05759	0.01815
	100.002	0.06332	0.01767	100.002	0.06475	0.01675	100.002	0.05802	0.01813
	110.004	0.06382	0.01768	110.004	0.06683	0.01691	110.004	0.0636	0.01877
	120	0.06212	0.01868	120	0.06776	0.01716	120	0.05991	0.01393
	130.002	0.0638	0.01869	130.002	0.06725	0.01839	130.002	0.05867	0.01668
	139.998	0.06544	0.01772	139.998	0.06232	0.0182	139.998	0.06137	0.01782
	150.012	0.06564	0.01806	150.012	0.06013	0.01832	150.012	0.06727	0.01423
	160.014	0.06739	0.01809	160.014	0.06321	0.017	160.014	0.05988	0.01688
	170.01	0.06533	0.01723	170.01	0.06552	0.01934	170.01	0.05857	0.01708
	180.006	0.06648	0.01933	180.006	0.06131	0.01592	180.006	0.05943	0.01919
	190.008	0.06085	0.01721	190.008	0.06388	0.01919	190.008	0.06156	0.01817
	200.004	0.06779	0.01932	200.004	0.06223	0.01709	200.004	0.0709	0.01605
	210.006	0.06537	0.01802	210.006	0.06479	0.01773	210.006	0.05822	0.01493
	220.002	0.0673	0.01909	220.002	0.0649	0.01758	220.002	0.06054	0.01589
	230.004	0.0658	0.01876	230.004	0.06512	0.01805	230.004	0.06376	0.01723
	240	0.06739	0.01743	240	0.06643	0.01735	240	0.06577	0.01884
	250.002	0.06772	0.01911	250.002	0.06317	0.01887	250.002	0.06719	0.01636
	259.998	0.06536	0.01812	259.998	0.06472	0.01916	259.998	0.06118	0.0166
	270	0.06421	0.01523	270	0.06347	0.01909	270	0.06352	0.01594
	280.014	0.06999	0.01941	280.014	0.06533	0.01923	280.014	0.0609	0.01723
	290.01	0.06826	0.01804	290.01	0.06234	0.01848	290.01	0.06556	0.01489
	300.012	0.07075	0.01885	300.012	0.06472	0.01931	300.012	0.06227	0.01855
	310.008	0.06717	0.01635	310.008	0.06347	0.01833	310.008	0.0686	0.01802
	320.01	0.06367	0.01884	320.01	0.06533	0.0184	320.01	0.06686	0.01941
	330.006	0.06682	0.01912	330.006	0.06234	0.01799	330.006	0.06009	0.01839
	340.008	0.0664	0.01975	340.008	0.06209	0.01544	340.008	0.06058	0.01971
	350.004	0.06289	0.01896	350.004	0.06701	0.01888	350.004	0.0637	0.01571
	360	0.06398	0.01917	360	0.06465	0.01794	360	0.0613	0.01941
	370.002	0.06241	0.01629	370.002	0.06711	0.01773	370.002	0.06694	0.01694
	379.998	0.06265	0.01721	379.998	0.06287	0.01915	379.998	0.05929	0.01992
	390	0.06355	0.01844	390	0.0638	0.0193	390	0.06897	0.019
	399.996	0.06337	0.01853	399.996	0.06682	0.01925	399.996	0.06637	0.01837
	410.01	0.06458	0.01865	410.01	0.06084	0.01589	410.01	0.05897	0.01929
	420.012	0.06155	0.01786	420.012	0.05809	0.01912	420.012	0.05982	0.01875
	430.008	0.06558	0.01925	430.008	0.06372	0.01904	430.008	0.06196	0.01831
	440.01	0.06479	0.01745	440.01	0.0651	0.01759	440.01	0.06261	0.01776
	450.006	0.06376	0.0189	450.006	0.05806	0.01852	450.006	0.06371	0.01624
	460.008	0.068	0.01879	460.008	0.05952	0.01919	460.008	0.06316	0.01861
	470.004	0.06606	0.01879	470.004	0.0678	0.01922	470.004	0.06206	0.01796
	480.006	0.06749	0.01874	480.006	0.06157	0.01905	480.006	0.06336	0.01894
	490.002	0.06617	0.01931	490.002	0.0609	0.01705	490.002	0.06278	0.01933
	500.004	0.07058	0.01789	500.004	0.0619	0.0194	500.004	0.05337	0.01505
	510	0.06448	0.01886	510	0.06352	0.01909	510	0.06449	0.01857
	520.002	0.06926	0.01968	520.002	0.06787	0.01788	520.002	0.06327	0.01935
	529.998	0.06404	0.01688	529.998	0.06296	0.01824	529.998	0.06336	0.01778
	540.012	0.06345	0.01492	540.012	0.06494	0.01816	540.012	0.06611	0.01807
	550.014	0.0641	0.01837	550.014	0.06399	0.01627	550.014	0.06216	0.01893
	560.01	0.0651	0.018	560.01	0.065	0.01907	560.01	0.06583	0.01435
	570.012	0.06457	0.01618	570.012	0.06699	0.01907	570.012	0.06423	0.01911
	580.008	0.06516	0.01631	580.008	0.07102	0.01732	580.008	0.06186	0.01827
	590.004	0.06464	0.01622	590.004	0.06551	0.01532	590.004	0.06346	0.01918
	600.006	0.06488	0.01912	600.006	0.06403	0.02244	600.006	0.06329	0.01886
	610.002	0.06589	0.01434	610.002	0.07304	0.01894	610.002	0.06421	0.01704
	620.004	0.06509	0.01922	620.004	0.06783	0.01839	620.004	0.06344	0.01892
	630	0.06723	0.01916	630	0.06483	0.0184	630	0.06153	0.01835
	640.002	0.06694	0.01746	640.002	0.0712	0.01941	640.002	0.06728	0.01702
	649.998	0.06549	0.01733	649.998	0.06982	0.0159	649.998	0.06105	0.018
	660	0.06518	0.01712	660	0.07189	0.01741	660	0.0646	0.01802
	670.014	0.06782	0.01919	670.014	0.07478	0.01902	670.014	0.05969	0.01815
	680.01	0.06544	0.01583	680.01	0.07329	0.01767	680.01	0.06118	0.01901
	690.012	0.06183	0.01634	690.012	0.07166	0.01848	690.012	0.06272	0.01932
	700.008	0.06531	0.01636	700.008	0.07771	0.01694	700.008	0.06426	0.01892
	710.01	0.06176	0.01977	710.01	0.07243	0.01787	710.01	0.0603	0.02035
	720.006	0.0693	0.01526	720.006	0.07157	0.01884	720.006	0.06329	0.0199
	730.008	0.0632	0.01611	730.008	0.06946	0.01857	730.008	0.06798	0.01912
	740.004	0.06985	0.00903	740.004	0.07444	0.01893	740.004	0.06511	0.01875
	750	0.0686	0.01605	750	0.07492	0.01744	750	0.06538	0.01782
	760.002	0.06439	0.01365	760.002	0.07334	0.01881	760.002	0.06753	0.0172
	769.998	0.06645	0.01631	769.998	0.07183	0.01863	769.998	0.06336	0.01936
	780	0.07035	0.01995	780	0.0705	0.01924	780	0.06801	0.01841
	789.996	0.06501	0.01132	789.996	0.07402	0.01815	789.996	0.05935	0.01825
	800.01	0.06993	0.01624	800.01	0.07014	0.01909	800.01	0.06233	0.01867
	810.012	0.06449	0.01857	810.012	0.06807	0.01853	810.012	0.06423	0.01624
	820.008	0.06666	0.01519	820.008	0.07041	0.01926	820.008	0.06235	0.01686
	830.01	0.0695	0.01817	830.01	0.0689	0.01714	830.01	0.06436	0.01894
	840.006	0.06988	0.01096	840.006	0.06362	0.01918	840.006	0.05659	0.02014
	850.008	0.06637	0.01627	850.008	0.06512	0.01775	850.008	0.06054	0.01832
	860.004	0.06567	0.0178	860.004	0.06623	0.01692	860.004	0.06178	0.01934
	870.006	0.06857	0.01501	870.006	0.06033	0.01739	870.006	0.06653	0.01933
	880.002	0.06626	0.01592	880.002	0.0582	0.01896	880.002	0.0605	0.01874
	890.004	0.0669	0.01935	890.004	0.05915	0.01868	890.004	0.05681	0.01903
	900	0.07095	0.01343	900	0.05965	0.01914	900	0.0608	0.01877
	910.002	0.06627	0.0133	910.002	0.06152	0.01703	910.002	0.06056	0.01775
	919.998	0.0666	0.01434	919.998	0.05825	0.01852	919.998	0.05941	0.01655
	930.012	0.06845	0.01906	930.012	0.0586	0.01744	930.012	0.055	0.01907
	940.014	0.07039	0.01467	940.014	0.05903	0.01842	940.014	0.05386	0.01861
	950.01	0.06767	0.01398	950.01	0.05967	0.01805	950.01	0.05082	0.01617
	960.012	0.06757	0.01471	960.012	0.05716	0.01942	960.012	0.06207	0.01789
	970.008	0.06969	0.01322	970.008	0.06289	0.01475	970.008	0.05921	0.01819
	980.004	0.06925	0.01717	980.004	0.06553	0.01903	980.004	0.05629	0.01916
	990.006	0.06652	0.0153	990.006	0.06254	0.01762	990.006	0.05639	0.01671
	1000	0.06996	0.01327	1000	0.06412	0.01918	1000	0.05497	0.01727
	1010	0.06984	0.01742	1010	0.06587	0.01913	1010	0.05673	0.01922
	1020	0.06872	0.01484	1020	0.06598	0.01848	1020	0.05793	0.01812
	1030	0.06915	0.01629	1030	0.06393	0.01821	1030	0.05866	0.01901
	1040	0.06887	0.01543	1040	0.06027	0.01763	1040	0.06269	0.01784
	1050	0.07141	0.0156	1050	0.06625	0.01456	1050	0.05375	0.01541
	1060.01	0.0693	0.01587	1060.01	0.06647	0.0185	1060.01	0.05422	0.01927
	1070.01	0.07013	0.01711	1070.01	0.06157	0.0175	1070.01	0.05615	0.01821
	1080.01	0.07016	0.01529	1080.01	0.06104	0.01865	1080.01	0.05716	0.01777
	1090.01	0.0687	0.01456	1090.01	0.06392	0.01752	1090.01	0.05698	0.01864
	1100.01	0.06946	0.01584	1100.01	0.07202	0.01808	1100.01	0.05396	0.01774
	1110.01	0.07144	0.01741	1110.01	0.0693	0.01684	1110.01	0.05761	0.0164
	1120.01	0.06553	0.01401	1120.01	0.0686	0.01807	1120.01	0.05494	0.0182
	1130	0.06734	0.01484	1130	0.06905	0.01892	1130	0.05695	0.02065
	1140	0.07326	0.0157	1140	0.06941	0.01887	1140	0.0617	0.02006
	1150	0.06889	0.01929	1150	0.0696	0.01801	1150	0.05545	0.01931
	1160	0.07146	0.017	1160	0.06928	0.01808	1160	0.05213	0.01631
	1170	0.06986	0.01531	1170	0.07237	0.01894	1170	0.04703	0.01877
	1180	0.06974	0.0157	1180	0.07256	0.01664	1180	0.04913	0.01649
	1190.01	0.07002	0.01372	1190.01	0.06609	0.0185	1190.01	0.05392	0.01883
	1200.01	0.07023	0.01357	1200.01	0.0707	0.01681	1200.01	0.05323	0.0186
	1210.01	0.06819	0.01449	1210.01	0.07002	0.01754	1210.01	0.05104	0.01899
	1220.01	0.07146	0.01854	1220.01	0.07371	0.01861	1220.01	0.05172	0.01747
	1230.01	0.07798	0.01677	1230.01	0.07724	0.01732	1230.01	0.05384	0.01904
	1240.01	0.07277	0.01461	1240.01	0.07216	0.01868	1240.01	0.05476	0.01942
	1250	0.06533	0.01534	1250	0.06798	0.01931	1250	0.04972	0.01923
	1260.01	0.07003	0.01545	1260.01	0.06897	0.01565	1260.01	0.05825	0.01837
	1270	0.07065	0.01655	1270	0.07187	0.0167	1270	0.05657	0.01905
	1280	0.06706	0.01624	1280	0.06923	0.01808	1280	0.05596	0.01675
	1290	0.06913	0.01717	1290	0.06552	0.01809	1290	0.05775	0.01835
	1300	0.07111	0.01534	1300	0.07117	0.0173	1300	0.05584	0.01939
	1310	0.06508	0.01534	1310	0.07394	0.01883	1310	0.05203	0.01985
	1320.01	0.06595	0.01842	1320.01	0.07055	0.0173	1320.01	0.0599	0.01959
	1330.01	0.06479	0.01651	1330.01	0.07095	0.01905	1330.01	0.05471	0.01834
	1340.01	0.06473	0.01682	1340.01	0.07117	0.01735	1340.01	0.04964	0.01896
	1350.01	0.06565	0.01728	1350.01	0.07212	0.01735	1350.01	0.04888	0.01846
	1360.01	0.06597	0.01881	1360.01	0.06696	0.01909	1360.01	0.05527	0.01916
	1370	0.06806	0.01338	1370	0.06033	0.01866	1370	0.05392	0.01816
	1380.01	0.06531	0.01306	1380.01	0.06387	0.01894	1380.01	0.05805	0.01907
	1390	0.07044	0.0151	1390	0.06618	0.01842	1390	0.05308	0.01861
	1400	0.06846	0.01417	1400	0.06235	0.01743	1400	0.05188	0.01937
	1410	0.0666	0.01865	1410	0.05707	0.01901	1410	0.04969	0.01791
	1420	0.06439	0.01508	1420	0.06403	0.01898	1420	0.05718	0.01918
	1430	0.06562	0.01803	1430	0.05942	0.01931	1430	0.0561	0.01848
	1440	0.06487	0.01715	1440	0.05716	0.01907	1440	0.05421	0.0192
	1450.01	0.06571	0.01855	1450.01	0.06086	0.01841	1450.01	0.04961	0.01716
	1460.01	0.0657	0.01436	1460.01	0.05885	0.0183	1460.01	0.05531	0.01752
	1470.01	0.0671	0.01327	1470.01	0.06301	0.01739	1470.01	0.05869	0.01795
	1480.01	0.06836	0.0173	1480.01	0.06041	0.01927	1480.01	0.05389	0.01986
	1490.01	0.06768	0.01645	1490.01	0.06056	0.01745	1490.01	0.05597	0.01835
	1500.01	0.06918	0.01815	1500.01	0.05719	0.01865	1500.01	0.05418	0.01561
	1510.01	0.06858	0.01763	1510.01	0.0656	0.01863	1510.01	0.05558	0.01684
	1520	0.06276	0.0162	1520	0.06305	0.01925	1520	0.05549	0.01856
	1530.01	0.06573	0.01809	1530.01	0.05895	0.01763	1530.01	0.0634	0.01812
	1540	0.06522	0.01668	1540	0.06047	0.01657	1540	0.05672	0.01575
	1550	0.06569	0.01307	1550	0.06411	0.01752	1550	0.05785	0.01868
	1560	0.06573	0.01755	1560	0.05688	0.01846	1560	0.0583	0.01629
	1570.01	0.05921	0.0131	1570.01	0.06183	0.0191	1570.01	0.05639	0.01775
	1580.01	0.06252	0.01803	1580.01	0.06097	0.01839	1580.01	0.05388	0.0162
	1590.01	0.05997	0.01625	1590.01	0.06044	0.01938	1590.01	0.06099	0.01675
	1600.01	0.0614	0.01482	1600.01	0.05748	0.01798	1600.01	0.05351	0.01563
	1610.01	0.06644	0.01449	1610.01	0.06233	0.01894	1610.01	0.05839	0.01921
	1620.01	0.06047	0.01681	1620.01	0.06318	0.0193	1620.01	0.05952	0.01623
	1630.01	0.06188	0.01327	1630.01	0.05743	0.01922	1630.01	0.05982	0.0179
	1640	0.06763	0.01186	1640	0.0587	0.01859	1640	0.0592	0.0173
	1650.01	0.06415	0.01876	1650.01	0.05572	0.01936	1650.01	0.06377	0.0183
	1660	0.06495	0.01561	1660	0.05579	0.01743	1660	0.06231	0.01947
	1670	0.0654	0.01638	1670	0.05929	0.02028	1670	0.05873	0.01686
	1680	0.05892	0.01461	1680	0.06194	0.01797	1680	0.05667	0.01844
	1690	0.06203	0.01653	1690	0.06459	0.01926	1690	0.0661	0.01874
	1700	0.06137	0.01724	1700	0.06793	0.01803	1700	0.06179	0.01822
	1710.01	0.06106	0.01621	1710.01	0.06452	0.0168	1710.01	0.06158	0.01908
	1720.01	0.06375	0.01605	1720.01	0.06309	0.01769	1720.01	0.05637	0.01745
	1730.01	0.06207	0.01325	1730.01	0.06165	0.01904	1730.01	0.0672	0.0163
	1740.01	0.0618	0.01429	1740.01	0.06422	0.01817	1740.01	0.06123	0.01877
	1750.01	0.06845	0.01934	1750.01	0.06646	0.01708	1750.01	0.06343	0.01988
	1760	0.06988	0.01423	1760	0.06421	0.0193	1760	0.07078	0.01684
	1770.01	0.06664	0.0166	1770.01	0.05975	0.01568	1770.01	0.06224	0.01763
	1780	0.06442	0.0189	1780	0.06758	0.01796	1780	0.06461	0.01807
	1790	0.06387	0.01966	1790	0.06561	0.01896	1790	0.06967	0.01762
	1800	0.06453	0.01585	1800	0.06581	0.01888	1800	0.05775	0.01669
	1810	0.06376	0.01931	1810	0.06991	0.01868	1810	0.06027	0.01928
	1820	0.0638	0.01404	1820	0.06969	0.01809	1820	0.06625	0.01858
	1830	0.06131	0.01419	1830	0.06716	0.01684	1830	0.06878	0.01831
	1840.01	0.06043	0.01292	1840.01	0.07023	0.01938	1840.01	0.06359	0.01938
	1850.01	0.0601	0.01497	1850.01	0.07461	0.01701	1850.01	0.07085	0.01964
	1860.01	0.06064	0.01306	1860.01	0.07252	0.01738	1860.01	0.0655	0.01744
	1870.01	0.06095	0.01649	1870.01	0.06803	0.01937	1870.01	0.06549	0.01925
	1880.01	0.06133	0.01493	1880.01	0.06755	0.01646	1880.01	0.10373	0.01834
	1890.01	0.06265	0.01585	1890.01	0.07163	0.01768	1890.01	0.10416	0.01905
	1900.01	0.06112	0.01723	1900.01	0.06788	0.01845	1900.01	0.10276	0.01601
	1910	0.0576	0.01546	1910	0.06769	0.01934	1910	0.10005	0.01809
	1920.01	0.06138	0.0158	1920.01	0.07331	0.01873	1920.01	0.10128	0.01942
	1930	0.05952	0.0137	1930	0.06851	0.01912	1930	0.09806	0.01932
	1940	0.06168	0.01421	1940	0.07165	0.01746	1940	0.10002	0.01864
	1950	0.05818	0.01502	1950	0.0671	0.01905	1950	0.10146	0.01647
	1960	0.06183	0.0192	1960	0.07312	0.01723	1960	0.13376	0.01879
	1970.01	0.06434	0.01897	1970.01	0.0722	0.01751	1970.01	0.14094	0.01686
	1980.01	0.06432	0.01681	1980.01	0.0705	0.0174	1980.01	0.72672	0.01502
	1990.01	0.06046	0.01838	1990.01	0.07289	0.01813	1990.01	0.82158	0.01786
	2000.01	0.06538	0.01852	2000.01	0.07187	0.0173	2000.01	0.84148	0.01922
	2010.01	0.06646	0.0191	2010.01	0.07856	0.01765	2010.01	0.8881	0.01781
	2020.01	0.06277	0.01631	2020.01	0.07464	0.01789	2020.01	0.88695	0.01893
	2030	0.06977	0.01507	2030	0.08255	0.01598	2030	0.89534	0.01849
	2040.01	0.06676	0.01372	2040.01	0.08128	0.01878	2040.01	0.90817	0.01693
	2050	0.06769	0.01523	2050	0.0808	0.01868	2050	0.92888	0.01741
	2060	0.06379	0.01901	2060	0.08522	0.01734	2060	0.91252	0.01859
	2070	0.06752	0.01762	2070	0.08476	0.01816	2070	0.92858	0.01748
	2080	0.06887	0.01424	2080	0.08173	0.01819	2080	0.92384	0.018
	2090	0.06079	0.01321	2090	0.08363	0.01758	2090	0.93625	0.01868
	2100.01	0.06352	0.01343	2100.01	0.07925	0.01901	2100.01	0.9333	0.01873
	2110.01	0.06716	0.018	2110.01	0.08408	0.01809	2110.01	0.95031	0.0194
	2120.01	0.06338	0.01719	2120.01	0.07677	0.01806	2120.01	0.94277	0.01916
	2130.01	0.06154	0.01824	2130.01	0.07795	0.01787	2130.01	0.96408	0.01876
	2140.01	0.06301	0.01457	2140.01	0.07507	0.018	2140.01	0.96078	0.01811
	2150	0.06316	0.01696	2150	0.07504	0.0186	2150	0.9548	0.01517
	2160.01	0.06283	0.01824	2160.01	0.08086	0.01842	2160.01	0.95308	0.01796
	2170	0.0669	0.01366	2170	0.08036	0.01857	2170	0.95456	0.01858
	2180	0.06361	0.01374	2180	0.0793	0.01807	2180	0.96908	0.01616
	2190	0.06617	0.01298	2190	0.07387	0.01658	2190	0.97896	0.01913
	2200	0.06735	0.0165	2200	0.07646	0.01845	2200	0.97844	0.0187
	2210	0.07243	0.0137	2210	0.08259	0.01701	2210	0.98451	0.01538
	2220	0.06715	0.01141	2220	0.07566	0.01782	2220	0.9736	0.0169
	2230.01	0.0651	0.018	2230.01	0.06814	0.01754	2230.01	0.99336	0.01988
	2240.01	0.06666	0.01526	2240.01	0.07764	0.01727	2240.01	0.99164	0.01701
	2250.01	0.06013	0.01693	2250.01	0.07409	0.01856	2250.01	0.99667	0.01452
	2260.01	0.05711	0.01912	2260.01	0.06864	0.01791	2260.01	1	0.01704
	2270.01	0.05903	0.0144	2270.01	0.06708	0.01663	2270.01	0.98716	0.01879
	2280.01	0.05981	0.01147	2280.01	0.06796	0.01751	2290.01	0.99221	0.01747
	2290.01	0.0616	0.01191	2290.01	0.07819	0.01665	2300	0.98551	0.01809
	2300	0.06402	0.01584	2300	0.07546	0.01749	2380.01	0.98636	0.01955
	2310.01	0.06428	0.01616	2310.01	0.07661	0.01754	2390.01	0.98055	0.01443
	2320	0.05884	0.0133	2320	0.06839	0.01813	2410.01	0.99097	0.01728
	2330	0.05873	0.01418	2330	0.07127	0.01724	2440.01	0.98288	0.01725
	2340.02	0.05906	0.01397	2340.02	0.07068	0.01789	2490	0.98099	0.0168
	2350	0.06064	0.01379	2350	0.0635	0.01936	2560.01	0.99498	0.01873
	2360	0.06259	0.01838	2360	0.06745	0.01848	2570	0.99421	0.01716
	2370	0.06347	0.01674	2370	0.06744	0.018
	2380.01	0.06299	0.01224	2380.01	0.07527	0.01914
	2390.01	0.05837	0.0152	2390.01	0.08007	0.01715
	2400.01	0.05632	0.01217	2400.01	0.07085	0.01885
	2410.01	0.0592	0.01938	2410.01	0.07835	0.01887
	2420.01	0.06136	0.0194	2420.01	0.07761	0.01782
	2430.01	0.05742	0.01515	2430.01	0.08346	0.01942
	2440.01	0.05983	0.01883	2440.01	0.07337	0.01863
	2450	0.05828	0.01562	2450	0.08466	0.01887
	2460.01	0.06069	0.01345	2460.01	0.0789	0.0187
	2470	0.06078	0.01682	2470	0.08767	0.01739
	2480	0.06099	0.01966	2480	0.0846	0.01937
	2490	0.06221	0.0152	2490	0.08912	0.01808
	2500	0.05916	0.01436	2500	0.09604	0.01922
	2510.02	0.06061	0.01848	2510.02	0.09011	0.019
	2520.01	0.05945	0.01697	2520.01	0.09089	0.01747
	2530.01	0.06118	0.0142	2530.01	0.0913	0.01512
	2540.01	0.05839	0.0167	2540.01	0.09299	0.01832
	2550.01	0.05815	0.01527	2550.01	0.10762	0.01741
	2560.01	0.06276	0.01749	2560.01	0.10695	0.01603
	2570	0.06055	0.016	2570	0.10472	0.01787
	2580.01	0.06286	0.01494	2580.01	0.11908	0.01741
	2590	0.05888	0.01673	2590	0.09627	0.01878
	2600	0.05975	0.0138	2600	0.11694	0.01923
	2610	0.06258	0.0139	2610	0.10216	0.01557
	2620	0.05698	0.01589	2620	0.11009	0.01878
	2630	0.0544	0.01931	2630	0.10971	0.01649
	2640.01	0.05968	0.01662	2640.01	0.10381	0.01741
	2650.01	0.06097	0.0184	2650.01	0.10041	0.01969
	2660.01	0.05438	0.01504	2660.01	0.11751	0.01512
	2670.01	0.05575	0.01356	2670.01	0.10239	0.01695
	2680.01	0.0635	0.01537	2680.01	0.10282	0.01603
	2690.01	0.05767	0.01599	2690.01	0.10002	0.01557
	2700.01	0.05704	0.01921	2700.01	0.11339	0.01564
	2710.01	0.05798	0.01884	2710.01	0.10844	0.01786
	2720	0.05949	0.01785	2720	0.10137	0.01878
	2730	0.06356	0.01708	2730	0.10496	0.01557
	2740	0.05897	0.01723	2740	0.11365	0.01511
	2750	0.06082	0.01885	2750	0.11107	0.01603
	2760	0.05993	0.01333	2760	0.10243	0.01649
	2770.01	0.06088	0.01372	2770.01	0.10623	0.01603
	2780.01	0.06275	0.01784	2780.01	0.11623	0.01787
	2790.01	0.06651	0.01443	2790.01	0.11538	0.01787
	2800.01	0.06136	0.01799	2800.01	0.11594	0.01786
	2810.01	0.05997	0.01732	2810.01	0.11651	0.01832
	2820.01	0.06841	0.01577	2820.01	0.10935	0.01923
	2830.01	0.06353	0.01322	2830.01	0.10767	0.01833
	2840	0.06072	0.01555	2840	0.11063	0.01649
	2850.01	0.06668	0.01815	2850.01	0.10843	0.01466
	2860	0.0654	0.01775	2860	0.10593	0.01832
	2870	0.06733	0.01717	2870	0.10882	0.01741
	2880	0.06564	0.01237	2880	0.10261	0.01819
	2890	0.05889	0.01754	2890	0.11398	0.01747
	2900.02	0.06098	0.01114	2900.02	0.11367	0.0194
	2910.01	0.05487	0.01362	2910.01	0.11476	0.01892
	2920.01	0.06377	0.01532	2920.01	0.1084	0.01773
	2930.01	0.06042	0.01361	2930.01	0.11088	0.01677
	2940.01	0.06077	0.01658	2940.01	0.10577	0.01907
	2950.01	0.059	0.01603	2950.01	0.10853	0.01825
	2960	0.06143	0.01773	2960	0.10991	0.01386
	2970.01	0.06869	0.01649	2970.01	0.12312	0.0182
	2980	0.06728	0.01566	2980	0.11816	0.01837
	2990	0.06603	0.01623	2990	0.11192	0.01652
	3000	0.06932	0.01274	3000	0.11922	0.01793
	3010	0.06569	0.01834	3010	0.1135	0.01597
	3020	0.06376	0.0158	3020	0.1116	0.01865
	3030.01	0.06595	0.01421	3030.01	0.11995	0.01785
	3040.01	0.06453	0.01776	3040.01	0.11362	0.0194
	3050.01	0.05959	0.01723	3050.01	0.10723	0.01911
	3060.01	0.06099	0.01759	3060.01	0.11378	0.01789
	3070.01	0.06203	0.01388	3070.01	0.11381	0.019
	3080.01	0.05651	0.01408	3080.01	0.1116	0.01571
	3090.01	0.05451	0.01263	3090.01	0.11391	0.01785
	3100.01	0.0554	0.01463	3100.01	0.11571	0.01784
	3110	0.05587	0.01703	3110	0.1196	0.01705
	3120	0.05762	0.01421	3120	0.10837	0.01787
	3130	0.05455	0.01386	3130	0.11932	0.01847
	3140	0.05488	0.01525	3140	0.11627	0.01943
	3150	0.05529	0.01893	3150	0.10908	0.01771
	3160.01	0.05589	0.01641	3160.01	0.1231	0.01931
	3170.01	0.05353	0.01677	3170.01	0.12073	0.01817
	3180.01	0.0589	0.01903	3180.01	0.1216	0.01823
	3190.01	0.06138	0.01501	3190.01	0.12158	0.01887
	3200.01	0.05857	0.01934	3200.01	0.11095	0.01858
	3210.01	0.06006	0.01815	3210.01	0.11584	0.0189
	3220.01	0.06169	0.01299	3220.01	0.11835	0.01848
	3230	0.06179	0.01521	3230	0.11615	0.01933
	3240.01	0.05988	0.01429	3240.01	0.1173	0.0191
	3250	0.05645	0.01678	3250	0.12413	0.01905
	3260	0.06205	0.01705	3260	0.12611	0.01833
	3270	0.06225	0.01501	3270	0.12599	0.01894
	3280	0.05766	0.01705	3280	0.11774	0.01802
	3290.02	0.05717	0.01714	3290.02	0.12188	0.01758
	3300.01	0.05986	0.01931	3300.01	0.12907	0.01621
	3310.01	0.06746	0.01384	3310.01	0.128	0.01863
	3320.01	0.0649	0.01356	3320.01	0.14248	0.01729
	3330.01	0.06425	0.01727	3330.01	0.13474	0.0189
	3340.01	0.06467	0.01527	3340.01	0.14236	0.01758
	3350	0.06501	0.01565	3350	0.1515	0.01854
	3360.01	0.06519	0.01566	3360.01	0.15525	0.01894
	3370	0.06489	0.01316	3370	0.15965	0.01759
	3380	0.06778	0.01399	3380	0.16244	0.01576
	3390	0.06795	0.01452	3390	0.17552	0.01724
	3400	0.0619	0.0109	3400	0.18587	0.01828
	3410	0.06622	0.01854	3410	0.19569	0.01778
	3420.01	0.06558	0.01424	3420.01	0.2077	0.01914
	3430.01	0.06392	0.01554	3430.01	0.21535	0.01823
	3440.01	0.06058	0.01448	3440.01	0.21536	0.01785
	3450.01	0.0617	0.0165	3450.01	0.22862	0.01698
	3460.01	0.06003	0.01831	3460.01	0.22553	0.01563
	3470.01	0.06013	0.01456	3470.01	0.24706	0.01783
	3480.01	0.06383	0.01421	3480.01	0.26843	0.0157
	3490.01	0.05763	0.01673	3490.01	0.26636	0.01837
	3500	0.0668	0.01585	3500	0.28671	0.01839
	3510	0.0631	0.01739	3510	0.28789	0.01824
	3520	0.05667	0.01703	3520	0.28241	0.01707
	3530	0.05778	0.01552	3530	0.30681	0.0166
	3540	0.06433	0.01893	3540	0.32108	0.01841
	3550	0.06694	0.01382	3550	0.34025	0.0192
	3560.01	0.06121	0.01532	3560.01	0.35992	0.01772
	3570.01	0.05502	0.01638	3570.01	0.38349	0.01581
	3580.01	0.06876	0.01891	3580.01	0.38202	0.01707
	3590.01	0.06652	0.01585	3590.01	0.36524	0.01872
	3600.01	0.06756	0.01799	3600.01	0.39206	0.01703
	3610.01	0.06468	0.01636	3610.01	0.41404	0.01865
	3620.01	0.06483	0.01549	3620.01	0.42914	0.0166
	3630.01	0.06059	0.01572	3630.01	0.44687	0.01674
	3640.01	0.06075	0.01725	3640.01	0.44985	0.0173
	3650.01	0.05853	0.01444	3650.01	0.4446	0.01782
	3660.01	0.06428	0.01418	3660.01	0.48579	0.01751
	3670.02	0.06348	0.0136	3670.02	0.48696	0.01635
	3680.02	0.06527	0.01557	3680.02	0.5101	0.01857
	3690.02	0.06893	0.01511	3690.02	0.53291	0.01869
	3700.02	0.06792	0.01665	3700.02	0.53175	0.01653
	3710.02	0.06036	0.01668	3710.02	0.54377	0.01877
	3720.02	0.06155	0.01675	3720.02	0.60558	0.01589
	3730.02	0.06288	0.0163	3730.02	0.55832	0.01917
	3740.02	0.06425	0.01464	3740.02	0.59967	0.01756
	3750.02	0.06234	0.01808	3750.02	0.57717	0.01785
	3760.02	0.05531	0.0174	3760.02	0.57293	0.01598
	3770.03	0.05585	0.0144	3770.03	0.59183	0.01702
	3780.03	0.06167	0.01299	3780.03	0.61311	0.01613
	3790.03	0.06303	0.0145	3790.03	0.60547	0.0194
	3800.03	0.05594	0.013	3800.03	0.62002	0.01916
	3810.03	0.05301	0.01892	3810.03	0.62942	0.01581
	3820.03	0.05412	0.01749	3820.03	0.64822	0.01762
	3830.03	0.04863	0.01723	3830.03	0.64443	0.01674
	3840.03	0.05016	0.01694	3840.03	0.66044	0.01748
	3850.03	0.04981	0.01484	3850.03	0.67384	0.0189
	3860.03	0.05159	0.01335	3860.03	0.67761	0.01769
	3870.04	0.05273	0.01695	3870.04	0.68152	0.01752
	3880.04	0.05296	0.0153	3880.04	0.69908	0.01932
	3890.04	0.05468	0.0134	3890.04	0.70876	0.01752
	3900.04	0.05143	0.01773	3900.04	0.71715	0.01628
	3910.04	0.05196	0.01669	3910.04	0.71803	0.0171
	3920.04	0.05691	0.01502	3920.04	0.72306	0.01847
	3930.04	0.05024	0.01585	3930.04	0.7347	0.01638
	3940.04	0.05265	0.01741	3940.04	0.77204	0.01844
	3950.04	0.05314	0.01479	3950.04	0.76409	0.01563
	3960.04	0.04993	0.01682	3960.04	0.76585	0.01703
	3970.04	0.05135	0.01829	3970.04	0.76213	0.01397
	3980.05	0.04956	0.01408	3980.05	0.74923	0.0194
	3990.05	0.0505	0.01791	3990.05	0.76304	0.01822
	4000.05	0.05776	0.0153	4000.05	0.79527	0.01836
	4010.05	0.05208	0.01739	4010.05	0.81069	0.01983
	4020.05	0.05705	0.01636	4020.05	0.7996	0.02135
	4030.05	0.04954	0.01928	4030.05	0.8158	0.02107
	4040.05	0.05264	0.01681	4040.05	0.8046	0.01695
	4050.05	0.05522	0.01937	4050.05	0.81319	0.01923
	4060.05	0.0523	0.01578	4060.05	0.8077	0.01603
	4070.05	0.05003	0.01456	4070.05	0.81452	0.01741
	4080.06	0.05262	0.01425	4080.06	0.82423	0.01832
	4090.06	0.0549	0.01351	4090.06	0.85049	0.01511
	4100.06	0.05582	0.0173	4100.06	0.81824	0.01923
	4110.06	0.0555	0.01894	4110.06	0.88052	0.01832
	4120.06	0.05547	0.01319	4120.06	0.8447	0.01878
	4130.06	0.05374	0.01763	4130.06	0.87076	0.01603
	4140.06	0.05505	0.01715	4140.06	0.88118	0.01603
	4150.06	0.0523	0.01552	4150.06	0.86736	0.01557
	4160.06	0.05718	0.01611	4160.06	0.85566	0.01557
	4170.06	0.05267	0.01367	4170.06	0.87224	0.01695
	4180.06	0.05082	0.01708	4180.06	0.86586	0.01695
	4190.07	0.05214	0.01451	4190.07	0.8614	0.01511
	4200.07	0.05744	0.01475	4200.07	0.84991	0.01328
	4210.07	0.05222	0.01349	4210.07	0.87024	0.01787
	4220.07	0.05575	0.01512	4220.07	0.89816	0.01649
	4230.07	0.0549	0.01725	4230.07	0.89919	0.01466
	4240.07	0.05344	0.0178	4240.07	0.90245	0.01878
	4250.07	0.05257	0.01368	4250.07	0.91448	0.01695
	4260.07	0.05202	0.01665	4260.07	0.90265	0.01649
	4270.07	0.05515	0.01758	4270.07	0.92765	0.01833
	4280.07	0.05158	0.01714	4280.07	0.89227	0.0198
	4290.08	0.05103	0.01715	4290.08	0.87644	0.01749
	4300.08	0.05516	0.01571	4300.08	0.91569	0.01745
	4310.08	0.05364	0.0147	4310.08	0.91558	0.0176
	4320.08	0.05222	0.01572	4320.08	0.92819	0.01397
	4330.08	0.05431	0.01684	4330.08	0.8823	0.01752
	4340.08	0.05469	0.01749	4340.08	0.9192	0.01715
	4350.08	0.05415	0.01563	4350.08	0.90616	0.01614
	4360.08	0.04798	0.01675	4360.08	0.90409	0.01638
	4370.08	0.05461	0.01554	4370.08	0.92255	0.01889
	4380.08	0.05293	0.0188	4380.08	0.90126	0.01916
	4390.09	0.05331	0.01402	4390.09	0.90664	0.01906
	4400.09	0.05547	0.01375	4400.09	0.94605	0.01541
	4410.09	0.05278	0.01778	4410.09	0.89362	0.01737
	4420.09	0.05011	0.01532	4420.09	0.88809	0.01448
	4430.09	0.0553	0.01477	4430.09	0.89835	0.0185
	4440.09	0.0552	0.01848	4440.09	0.92931	0.01697
	4450.09	0.05682	0.01865	4450.09	0.90815	0.01533
	4460.09	0.05957	0.01744	4460.09	0.94408	0.01395
	4470.09	0.05307	0.01536	4470.09	0.91219	0.01498
	4480.09	0.05494	0.01929	4480.09	0.92943	0.01785
	4490.09	0.05216	0.01918	4490.09	0.92403	0.0176
	4500.1	0.0569	0.01841	4500.1	0.92441	0.01987
	4510.1	0.05228	0.01524	4510.1	0.91981	0.01708
	4520.1	0.055	0.01667	4520.1	0.90661	0.01749
	4530.1	0.05548	0.01796	4530.1	0.95397	0.01905
	4540.1	0.05629	0.0128	4540.1	0.92534	0.01591
	4550.1	0.05092	0.01473	4550.1	0.9407	0.01421
	4560.1	0.05217	0.01859	4560.1	0.93361	0.01591
	4570.1	0.05173	0.01493	4570.1	0.94535	0.01835
	4580.1	0.04985	0.01318	4580.1	0.91518	0.01517
	4590.1	0.04985	0.01381	4590.1	0.99039	0.01906
	4600.11	0.04885	0.01441	4600.11	0.97726	0.01778
	4610.11	0.05099	0.0165	4610.11	0.98175	0.01881
	4620.11	0.05416	0.01552	4620.11	0.97994	0.01811
	4630.11	0.04871	0.0171	4630.11	0.97122	0.01798
	4640.11	0.05356	0.01719	4640.11	0.96636	0.01619
	4650.11	0.05305	0.01792	4650.11	0.96616	0.01913
	4660.11	0.05395	0.01418	4660.11	0.99532	0.01415
	4670.11	0.05613	0.01606	4670.11	1	0.01812
	4680.11	0.0517	0.01624	4680.11	0.99039	0.01611
	4690.11	0.06395	0.01609	4690.11	0.97468	0.0175
	4700.11	0.05684	0.01755	4710.12	0.97611	0.01616
	4710.12	0.06036	0.01637	4720.12	0.99034	0.0164
	4720.12	0.05819	0.01888	4730.12	0.98175	0.01778
	4730.12	0.05628	0.01768	4740.12	0.97157	0.01901
	4740.12	0.05278	0.0152	4750.12	0.96194	0.01947
	4750.12	0.05608	0.01604	4780.12	0.96175	0.02032
	4760.12	0.05641	0.01772	4800.12	0.96045	0.02065
	4770.12	0.05605	0.01833	4810.13	0.95999	0.01636
	4780.12	0.06091	0.01819	4820.13	0.97184	0.01414
	4790.12	0.04957	0.01813	4830.13	0.97464	0.01926
	4800.12	0.05716	0.01732	4840.13	0.97863	0.01784
	4810.13	0.05312	0.01834	4850.13	0.96728	0.01793
	4820.13	0.05595	0.01885	4860.13	0.97991	0.02033
	4830.13	0.04702	0.01872	4870.13	0.9717	0.01636
	4840.13	0.04991	0.01511	4880.13	0.97488	0.01923
	4850.13	0.05076	0.0155	4890.13	0.99039	0.01671
	4860.13	0.04899	0.01563	4900.13	0.97726	0.018
	4870.13	0.04781	0.01416	4910.14	0.98175	0.0191
	4880.13	0.05461	0.0157	4920.14	0.97994	0.01469
	4890.13	0.04972	0.01368	4930.14	0.97122	0.01522
	4900.13	0.04541	0.0143	4960.14	0.9717	0.01649
	4910.14	0.04913	0.01442	4970.14	0.97488	0.01474
	4920.14	0.04967	0.01717	4980.14	0.99039	0.0189
	4930.14	0.05452	0.01414	4990.14	0.97726	0.01924
	4940.14	0.05267	0.01611	5000.14	0.98175	0.02039
	4950.14	0.05388	0.0174	5010.14	0.97994	0.01713
	4960.14	0.05557	0.01663	5020.15	0.97122	0.01752
	4970.14	0.06126	0.01375
	4980.14	0.05989	0.01811
	4990.14	0.05623	0.01723
	5000.14	0.05425	0.01859
	5010.14	0.06045	0.01567
	5020.15	0.06021	0.01885
																	--
																	--
																	--
																	--
																	--
																	--
																	--
																	--
																	--
																	--
																	--
																	--
																	--
																	--
																	--
																	--
																	--
																	--
																	--
																	--
																	--
																	--
																	--
																	--
																	--
																	--
																	--
																	--
																	--
																	--
																	--
																	--
																	--
																	--
																	--
																	--
																	--
																	--
																	--
																	--
																	--
																	--
																	--
																	--
																	--
																	--
																	--
																	--
																	--
																	--
																	--
																	--
																	--
																	--
																	--
																	--
																	--
																	--
																	--
																	--
																	--
																	--
																	--
																	--
																	--
																	--
																	--
																	--
																	--
																	--
																	--
																	--
																	--
																	--
																	--
																	--
																	--
																	--
																	--
																	--
																	--
																	--
																	--
																	--
																	--
																	--
																	--
																	--
																	--
																	--
																	--
																	--
																	--
																	--
																	--
																	--
																	--
																	--
																	--
																	--
																	--
																	--
																	--
																	--
																	--
																	--
																	--
																	--
																	--
																	--

## Sheet: Figure 4f
Figure 4f
		Normalized intensity (a.u.)
	Time (sec)	w/o pressure	Err (STDEV)	w/ pressure	Err (STDEV)
	0	0.02291	0.01928	0.01881	0.01583
	60	0.01835	0.01819	0.0181	0.01491
	120	0.019	0.02018	0.01551	0.01656
	180.006	0.02029	0.01734	0.02024	0.0142
	240.006	0.01762	0.02056	0.01426	0.01677
	300.006	0.0172	0.02177	0.02099	0.01776
	360.006	0.01576	0.02177	0.01814	0.01775
	420.012	0.0143	0.02198	0.01603	0.01788
	480.012	0.01903	0.02318	0.0149	0.01882
	540	0.02073	0.02211	0.01671	0.01793
	600	0.02445	0.02266	0.01476	0.01829
	660	0.01755	0.02189	0.02169	0.01764
	720	0.01865	0.01942	0.01266	0.01563
	780.006	0.01667	0.01834	0.01706	0.01481
	840.006	0.01488	0.02024	0.01698	0.0163
	900.006	0.01731	0.02338	0.01775	0.01879
	960.006	0.01799	0.02413	0.01524	0.01949
	1020.01	0.01286	0.01827	0.01659	0.01491
	1080.01	0.01546	0.01778	0.02125	0.01475
	1140.01	0.01328	0.03221	0.02566	0.02431
	1200	0.01184	0.01999	0.02525	0.01608
	1260	0.01633	0.02143	0.02979	0.01707
	1320	0.01794	0.0195	0.02819	0.01569
	1380	0.01538	0.02296	0.0352	0.01849
	1440.01	0.0149	0.02147	0.0394	0.01808
	1500.01	0.01694	0.02313	0.04237	0.01938
	1560.01	0.02269	0.02216	0.03672	0.01864
	1620.01	0.01667	0.02263	0.04295	0.01898
	1680.01	0.01817	0.02207	0.07135	0.01851
	1740.01	0.01835	0.02149	0.05895	0.01801
	1799.99	0.01452	0.02225	0.08158	0.01867
	1860	0.01588	0.02323	0.0599	0.01947
	1920	0.02794	0.02444	0.08339	0.02029
	1980	0.02891	0.02407	0.08527	0.01996
	2040	0.02215	0.02132	0.09245	0.0179
	2100.01	0.02909	0.02059	0.09677	0.0173
	2160.01	0.02791	0.02146	0.08655	0.01801
	2220.01	0.02901	0.02075	0.09564	0.01744
	2280.01	0.0263	0.0216	0.09089	0.01812
	2340.01	0.03469	0.02121	0.09527	0.01776
	2400.01	0.01993	0.02162	0.10906	0.01815
	2460	0.02173	0.0248	0.11127	0.02073
	2520	0.02143	0.0233	0.10998	0.01958
	2580	0.02908	0.02133	0.11574	0.01796
	2640	0.02655	0.02154	0.10958	0.01811
	2700.01	0.02928	0.02033	0.10837	0.01706
	2760.01	0.02802	0.02813	0.11318	0.02356
	2820.01	0.02897	0.02652	0.12179	0.02219
	2880.01	0.03331	0.02607	0.12636	0.02185
	2940.01	0.03067	0.02916	0.12013	0.02438
	3000.01	0.0316	0.02969	0.11889	0.02482
	3070.01	0.02775	0.02787	0.1255	0.02343
	3140	0.0323	0.03206	0.12477	0.02673
	3200	0.03154	0.02816	0.12933	0.02363
	3260	0.02934	0.03155	0.14431	0.02639
	3320	0.0298	0.02927	0.13428	0.02442
	3380	0.03552	0.02574	0.13311	0.02151
	3440	0.0325	0.02534	0.13499	0.02122
	3500.01	0.03481	0.02258	0.13884	0.01901
	3560.01	0.0277	0.0228	0.13357	0.01677
	3620.01	0.03352	0.02146	0.14417	0.01579
	3680.01	0.04071	0.02116	0.13411	0.01557
	3740	0.03528	0.02205	0.13322	0.01622
	3800	0.03354	0.0216	0.14051	0.01589
	3860	0.02951	0.02177	0.14394	0.01602
	3920	0.0333	0.02214	0.14503	0.0163
	3980	0.03183	0.02201	0.14513	0.01619
	4040	0.03368	0.02052	0.14151	0.0151
	4100	0.0277	0.02084	0.14683	0.01534
	4160.01	0.02473	0.02052	0.14493	0.0151
	4220.01	0.023	0.02194	0.13849	0.01615
	4280.01	0.02222	0.02025	0.12979	0.0149
	4340.01	0.01975	0.02019	0.13016	0.01486
	4400	0.0176	0.0197	0.13693	0.01449
	4460	0.01844	0.02047	0.13388	0.01506
	4520	0.01519	0.02144	0.13908	0.01578
	4580	0.01753	0.02044	0.13316	0.01505
	4640	0.02022	0.02037	0.13474	0.01499
	4700	0.01749	0.02198	0.14437	0.01618
	4760	0.01938	0.02019	0.13354	0.01486
	4820.01	0.01449	0.02001	0.13327	0.01473
	4880.01	0.0225	0.01924	0.13988	0.01416
	4940.01	0.019	0.02038	0.13595	0.015
	5000.01	0.01692	0.01976	0.12877	0.01454
	5060	0.0163	0.01894	0.13435	0.01394
	5120	0.0225	0.01985	0.13924	0.01461
	5180	0.01913	0.0204	0.13144	0.01501
	5240	0.01639	0.01958	0.14026	0.01441
	5300	0.01589	0.01888	0.13767	0.0139
	5360	0.01801	0.01888	0.11238	0.01389
	5420.01	0.01624	0.02111	0.13439	0.01553
	5480.01	0.01891	0.01843	0.13279	0.01357
	5540.01	0.01482	0.01996	0.1385	0.01469
	5600.01	0.02091	0.01963	0.13387	0.01444
	5660	0.0188	0.01958	0.13291	0.01441
	5720	0.02266	0.01965	0.12738	0.01446
	5780	0.01508	0.02132	0.12271	0.01569
	5840	0.01874	0.0197	0.11599	0.0145
	5900	0.0191	0.01911	0.11906	0.01406
	5960	0.01905	0.02019	0.10805	0.01486
	5990	0.01905	0.01923	0.10767	0.01415

## Sheet: Figure 5d
Figure 5d
	PEGDMA composition(1000:3400)	Pore diameter (μm)	Err (STDEV)
	15:0 wt%	4.27364	1.82093
	10:5 wt%	12.1547	3.97738
	5:10 wt%	19.2448	5.12842

## Sheet: Figure 5e
Figure 5e
		Normalized size distribution
	Structure size (μm)	15:0 wt%	10:5 wt%	5:10 wt%
	12~13	0	0	0
	11~12	0	0	0.58333
	10~11	0	0	0.41667
	9~10	0	0.61	0
	8~9	0	0.39	0
	7~8	0	0	0
	6~7	0.11111	0	0
	5~6	0.77778	0	0
	4~5	0.11111	0	0
	3~4	0	0	0
	2~3	0	0	0
	1~2	0	0	0
	0	0	0	0

## Sheet: Figure 5g
Figure 5g
		Survive rate (%)
	Time (Day)	w/o ΔP	Err (STDEV)	hydraulic pressure	Err (STDEV)	Hydrogel	Err (STDEV)
	1	100	0	100	0	100	0
	3	100	0	100	0	100	0
	4	98	15	100	0	100	0
	5	91	19	100	0	100	0
	7	30	22	100	0	100	0
	9	0	0	100	0	100	0
	10			100	0	100	0
	14			100	0	100	0
	15			91	14	100	0
	17			70	18	100	0
	18			61	25	100	0
	20			31	41	100	0
	25			0	0	92	14
	30					92	14
	35					92	14
	40					39	19
	50					28	19

[truncated: 12 more sheets: Supplementary Figure 4d, Supplementary Figure 5b, Supplementary Figure 7b, Supplementary Figure 9, Supplementary Figure 11b, Supplementary Figiure 12, Supplementary Figure 19, Supplementary Figure 20, Supplementary Figure 21, Supplementary Figure 22 , Supplementary Figure 23, Supplementary Figure 24]
